# Supplementary material for: Comparative single-cell multiplex immunophenotyping of therapy-naive patients with rheumatoid arthritis, systemic sclerosis, and systemic lupus erythematosus shed light on disease-specific composition of the peripheral immune system
Source: Front Immunol. 2024 Apr 25;15:1376933. doi: 10.3389/fimmu.2024.1376933 (PMC11079270; doi:10.3389/fimmu.2024.1376933)
Supplement: Supplementary file 3 [file Table_3.xlsx]

## Sheet: CyTOF Panel
Antibody (clone)	Metal tag	Source
CD45 (HI30)	89Y	Fluidgm
CD45 (HI30)	106Cd	Fluidgm
CD45 (HI30)	114Cd	Fluidgm
CD45 (HI30)	116Cd	Fluidgm
DIP panel (Fluidigm)
Cell-ID Intercalator	103Rh	Fluidigm
CD196 /CCR6 (G034E3)	141Pr	Fluidigm
CD123 (6H6)	143Nd	Fluidigm
CD19 (HIB19)	144Nd	Fluidigm
CD4 (RPA-T4)	145Nd	Fluidigm
CD8a (RPA-T8)	146Nd	Fluidigm
CD11c (Bu15)	147Sm	Fluidigm
CD16 (3G8)	148Nd	Fluidigm
CD45RO (UCHL1)	149Sm	Fluidigm
CD45RA (HI100)	150Nd	Fluidigm
CD161 (HP-3G10)	151Eu	Fluidigm
CD194/CCR4 (L291H4)	152Sm	Fluidigm
CD25 (BC96)	153Eu	Fluidigm
CD27 (O323)	154Sm	Fluidigm
CD57 (HCD57)	155Gd	Fluidigm
CD183/CXCR3 (G025H7)	156Gd	Fluidigm
CD185/CXCR5 (J252D4)	158Gd	Fluidigm
CD28 (CD28.2)	160Gd	Fluidigm
CD38 (HB-7)	161Dy	Fluidigm
CD56/NCAM (NCAM16.2)	163Dy	Fluidigm
TCRγδ (B1)	164Dy	Fluidigm
CD294 (BM16)	166Er	Fluidigm
CD197/CCR7 (G043H7)	167Er	Fluidigm
CD14 (63D3)	168Er	Fluidigm
CD3 (UCHT1)	170Er	Fluidigm
CD20 (2H7)	171Yb	Fluidigm
CD66b (G10F5)	172Yb	Fluidigm
HLA-DR (LN3)	173Yb	Fluidigm
IgD (IA6-2)	174Yb	Fluidigm
CD127 (A019D5)	176Yb	Fluidigm
Extra antibodies
CD98 (UM7F8)	159Tb	Fluidigm
CD335 (BAB281)	162Dy	Fluidigm
CD32 (FUN-2)	169Tm	Fluidigm
CD172a (SE5A5)	175Yb	Fluidigm
CD47	209 Bi	Fluidigm
