# Supplementary material for: Comparative single-cell multiplex immunophenotyping of therapy-naive patients with rheumatoid arthritis, systemic sclerosis, and systemic lupus erythematosus shed light on disease-specific composition of the peripheral immune system
Source: Front Immunol. 2024 Apr 25;15:1376933. doi: 10.3389/fimmu.2024.1376933 (PMC11079270; doi:10.3389/fimmu.2024.1376933)
Supplement: Supplementary file 4 [file Table_4.xlsx]

## Sheet: All cells
	Table of the event numbers in the identified cell populations.
			B-cells	Plasmablasts	NK-cells	CD56dim/CD98dim cells	Monocytes	CD11cdim/CD172dim	pDC	mDC			CD4+	CD4+CD57+	CD4+NKT	CD8+	CD8+CD161+CD28+	CD8+NKT	CD8dim	CD4-CD8-	TCRgd+
	Healthy controls:	HC01	20049	204	60044	12169	24066	7325	406	3688			150669	4041	3352	33695	2656	1256	1338	1002	1033		326993
		HC02	16607	31	19496	7182	10151	2117	85	286			156690	6558	2182	37637	840	580	5945	452	5714		272553
		HC03	37159	141	12289	4873	3447	7207	197	1446			186774	116	16	60843	3633	712	1392	788	7128		328161
		HC04	17462	357	48308	4847	46742	1771	551	2980			181623	9750	3351	50936	11529	9697	1048	274	9749		400975
		HC05	25790	132	42517	11212	2493	6145	1434	1882			254018	583	1149	46852	1630	6676	1553	878	3321		408265
		HC06	40160	105	26108	5047	44363	2693	697	4221			107680	806	252	74976	269	1658	3678	1631	17128		331472
		HC07	20343	382	18199	658	9887	1051	947	1368			144367	6825	461	114849	15012	13079	2230	1670	15274		366602
		HC08	19442	66	13079	13679	14911	3274	136	432			67890	20294	321	50963	2392	331	6544	874	8179		222807
		HC09	29505	398	21824	2137	48868	1532	290	1875			163017	3366	1869	30713	4783	4571	574	2238	5815		323375
		HC10	18561	87	25354	1854	32398	758	249	1507			101621	3486	14381	44221	3446	57713	3155	550	2847		312188
		HC11	38491	59	5121	4193	2182	6306	76	280			131911	1875	166	32648	5811	8294	7995	326	1847		247581
		HC12	10955	137	26520	4610	26042	2659	339	517			157422	22260	3275	33914	3982	4896	1844	404	6142		305918
		HC13	15726	169	30180	8986	3477	3883	166	144			125825	22224	11019	19053	1419	230	1257	398	2931		247087
	RA patients:	RA01	30799	275	30358	1554	32777	1478	202	1638			102331	1204	112	88664	249	17600	2744	939	3763		316687
		RA02	17965	118	9587	442	33187	300	29	167			145694	16494	10386	65198	119	3759	2310	889	1001		307645
		RA03	13279	93	9889	298	65327	1596	161	1415			67371	1508	1999	73210	3066	44878	4496	229	4315		293130
		RA04	18823	151	14825	479	55530	1053	206	808			84896	14965	11835	36050	1107	19812	1582	1009	19237		282368
		RA05	35011	78	12180	321	16806	534	98	1949			221128	485	52	46209	2096	5622	731	758	2130		346188
		RA06	22283	130	13717	421	46987	1547	233	1236			76010	69	4	22182	219	76	149	2607	1910		189780
		RA07	22354	568	25048	4014	3267	2591	487	273			112589	891	24	37977	188	7077	1404	535	2654		221941
		RA08	25036	308	26157	1224	40764	2355	91	877			187998	189	83	51272	2305	479	416	2928	10448		352930
		RA09	24575	61	24334	2244	55274	1622	349	1136			127219	19238	3897	104067	4251	10750	4722	386	4709		388834
		RA10	88166	614	17489	6758	61095	2716	96	327			67597	2489	83	28884	242	2173	3775	2330	2788		287622
		RA11	7957	769	8987	2489	23503	5244	238	1223			145365	85	5	25414	1747	1764	652	1617	2030		229089
		RA12	43382	65	35797	1751	77048	1229	97	1781			199311	621	33	58541	1253	13583	1258	243	7366		443359
		RA13	22463	190	44309	1694	43255	1490	127	563			86319	1891	1975	14544	62	3442	370	257	2056		225007
	SSc patients:	SC01	20119	203	13110	2030	48075	3214	431	1895			47258	27299	21669	161634	477	20753	17414	842	9299		395722
		SC02	26616	42	28175	5686	68767	5278	275	759			121642	2503	23	62255	1033	1368	6234	549	3511		334716
		SC03	30573	302	12783	1371	86543	5010	454	3063			110928	5830	101	28443	534	724	2017	961	1036		290673
		SC04	18620	109	10859	1784	17974	3204	773	1128			146032	2681	2113	26333	87	5810	1732	450	4017		243706
		SC05	20707	371	30870	3610	29350	2371	614	1674			83503	7100	1025	79787	2263	9151	4019	1019	4090		281524
		SC06	23717	381	16561	9766	20390	1767	113	308			126026	8684	187	64284	503	988	5311	1363	2320		282669
		SC07	40513	472	25398	1514	43808	1323	617	1862			136079	1056	652	37146	1466	2087	578	1604	3538		299713
		SC08	44376	729	50057	5518	14607	10394	749	2231			169286	8212	3745	90037	3013	498	1731	1423	10058		416664
		SC09	23218	47	4722	1037	1163	2857	16	37			117349	11043	2869	51246	331	3332	2323	1306	1624		224520
		SC10	23155	414	19517	1544	27080	2377	222	560			195600	56	9	43492	61	90	294	1326	1024		316821
		SC11	5312	212	14068	4634	51853	3349	133	1128			40292	122	65	11131	556	1276	385	144	352		135012
		SC12	62755	171	18271	1904	40065	1659	314	1198			81786	9359	790	16340	1626	5344	1547	547	1330		245006
		SC13	8085	199	52071	1808	28658	870	175	532			58503	35813	8506	53073	307	26811	2202	125	5692		283430
	SLE patients :	SL01	33574	613	3099	456	26892	4668	62	698			57700	178	4	96119	19	17202	7641	8555	2219		259699
		SL02	25424	404	18238	2886	51555	2730	142	985			113349	3965	15284	53685	296	5387	2773	1115	2059		300277
		SL03	37638	151	54664	8484	40912	8681	492	3479			163205	541	64	32874	1514	72	769	1093	1584		356217
		SL04	32403	1351	30923	4661	38317	6923	502	1263			112668	5532	352	50940	1175	3618	2711	4096	1176		298611
		SL05	22029	268	51325	6284	80451	7808	207	1472			85409	278	53	35495	2055	132	472	3147	2087		298972
		SL06	18428	735	36529	5187	126660	7423	1442	4745			43780	228	33	21729	2535	823	584	675	2916		274452
		SL07	29584	2491	15795	14323	40716	6078	461	833			162039	2619	1041	82762	438	1259	13660	1400	7896		383395
		SL08	40407	141	16109	3044	29956	2177	219	666			165635	1062	6	59679	214	216	2400	1333	2452		325716
		SL09	37248	1700	33671	7245	2550	8750	336	732			68451	67	7	27948	1341	55	518	1094	2580		194293
		SL10	54572	3882	4955	3149	171	3411	44	49			127703	737	4	51999	296	408	6765	1611	3683		263439
		SL11	29048	3700	6587	3216	7221	4586	179	256			47016	299	6	69160	25	3603	11113	2654	2931		191600
		SL12	5947	591	5434	1029	94203	2872	706	2924			184851	463	247	64775	52	277	685	2382	5160		372598
		SL13	27078	3566	10615	6890	3226	2947	203	144			56623	75	21	17782	240	26	6329	907	2491		139163

## Sheet: CD8+CD161-
Table of the event numbers in the identified metaclusters.
			MC#
			1	2	3	4	5	6	7	8	9	10	11	12	13	14	15	16
Healthy controls:		HC01	3383	11747	3456	1794	1205	294	3744	838	66	471	1608	55	954	428	1520	2132
		HC02	4657	5628	6062	580	904	395	2374	409	80	175	1120	35	3647	601	9315	1655
		HC03	4078	3217	47722	660	404	265	373	463	32	115	150	29	235	1401	1301	398
		HC04	988	18876	15859	1609	1906	461	1269	1654	614	966	397	77	390	3139	1911	820
		HC05	2729	3925	26525	143	392	543	1389	572	90	181	227	32	2713	270	6916	205
		HC06	2112	6675	45139	874	105	264	3777	508	84	61	1472	126	4128	1342	6674	1635
		HC07	1184	20472	32657	5146	1094	1633	2872	4683	1013	2963	1550	411	5494	12530	18840	2307
		HC08	4743	9077	19081	738	963	235	1130	600	25	740	1283	12	1305	1271	7617	2143
		HC09	1444	7374	12367	457	529	643	1583	544	128	281	381	59	665	446	2459	1353
		HC10	1513	8402	6324	1061	852	265	2934	763	101	391	1070	41	3223	4927	9994	2360
		HC11	1334	8313	7424	1366	2116	89	2493	348	11	260	1052	28	661	651	4186	2316
		HC12	713	4559	11574	788	580	432	1418	764	100	423	933	42	760	2745	5487	2596
		HC13	5659	2670	5360	710	408	164	572	376	19	81	254	39	513	265	1248	715
RA patients:		RA01	37137	8891	8735	717	1568	338	7511	1083	146	670	1886	41	4483	778	11474	3206
		RA02	5742	843	11423	80	140	1142	218	158	755	146	2164	199	7138	2943	30004	2103
		RA03	971	6096	5068	784	810	611	3814	3007	401	1167	1509	78	4919	6035	34423	3517
		RA04	621	2793	1852	291	535	336	2265	1687	315	482	3584	55	5727	4526	9298	1683
		RA05	6095	11615	18208	911	898	659	1381	763	93	668	178	103	761	823	2702	351
		RA06	489	1128	13913	348	18	358	576	325	116	20	176	76	2278	225	1924	212
		RA07	1661	6797	11118	1349	556	579	2646	2283	268	421	302	157	2023	1909	5471	437
		RA08	4533	6369	32901	525	448	385	800	178	90	651	300	130	386	729	2357	490
		RA09	1568	9761	7698	774	1962	655	1263	10666	424	5545	14649	26	9078	27653	10593	1752
		RA10	573	1382	5355	124	141	829	459	475	554	156	184	198	3763	1330	13093	268
		RA11	1974	2751	12359	294	230	411	336	209	142	186	308	119	818	1229	3284	764
		RA12	4412	6714	14963	498	614	196	5183	810	29	673	1557	15	3024	1693	15155	3005
		RA13	1846	371	5989	36	55	79	97	125	36	96	256	19	1290	224	3703	322
SSc patients:		SC01	348	6270	2500	490	2614	160	19916	2175	513	1523	9709	34	30278	3015	71400	10689
		SC02	1599	5884	4037	573	482	1114	1712	844	2026	329	405	740	2242	9041	28973	2254
		SC03	2138	2134	5986	221	127	655	820	218	506	89	332	222	2658	1561	9720	1056
		SC04	3334	3475	8403	165	360	455	355	285	78	100	329	23	645	572	6263	1491
		SC05	5626	7580	11347	521	787	604	1809	1475	180	341	1368	32	16886	4782	22404	4045
		SC06	4360	4463	29891	378	460	802	433	707	596	482	2424	146	4386	1822	8936	3998
		SC07	3325	5214	10052	340	711	315	2159	1410	191	1268	1211	24	2019	4845	2784	1278
		SC08	2780	11368	31265	1059	1094	970	4089	2357	266	882	1522	123	7825	2407	20592	1438
		SC09	1170	1822	32023	49	68	85	203	36	57	113	222	17	679	1203	12181	1318
		SC10	496	753	38503	149	50	185	78	173	127	176	82	165	221	1045	1179	110
		SC11	4451	2001	2100	23	129	201	178	122	119	89	41	39	89	739	687	123
		SC12	974	1657	1965	368	105	134	438	188	68	94	174	58	1749	1099	5893	1376
		SC13	2520	5355	1778	1891	810	343	2553	1445	438	1128	1201	123	3115	6621	13686	10066
SLE patients :		SL01	624	3435	7424	1007	542	1018	8776	2304	553	481	10017	192	17657	4512	32574	5003
		SL02	24953	4911	6709	284	2353	619	2662	744	150	245	331	65	3926	241	5170	322
		SL03	17581	5604	3599	324	860	580	1736	670	127	158	81	59	319	237	732	207
		SL04	1433	2488	20306	319	348	1160	732	655	618	335	354	524	1257	4631	14049	1731
		SL05	1043	4359	24984	618	347	547	880	535	97	256	118	164	367	555	482	143
		SL06	2005	2046	4252	468	231	257	935	960	261	285	646	85	3592	1198	3887	621
		SL07	3094	7045	17964	1641	668	2959	3028	3070	3986	513	902	3234	10637	5555	16960	1506
		SL08	5029	3037	32526	724	228	552	566	1066	666	262	511	192	2422	7016	4486	396
		SL09	1546	1663	21110	72	116	603	316	196	245	238	79	149	244	484	866	21
		SL10	2437	5838	13833	371	310	2029	687	337	2627	143	259	2586	2183	5287	12681	391
		SL11	121	402	18304	98	23	1384	136	367	2663	149	129	884	3661	26573	13729	537
		SL12	11249	5463	43135	649	328	540	734	345	116	36	44	163	208	695	942	128
		SL13	178	591	8507	18	63	657	77	40	1943	217	94	1005	1251	397	2666	78

## Sheet: CD4+CD57-
Table of the event numbers in the identified metaclusters.
			MC#
			1	2	3	4	5	6	7	8	9	10	11	12	13	14	15	16	17	18	19	20
Healthy controls:		HC01	50273	5222	3188	1302	4699	14682	632	3297	1644	1254	1238	16440	5406	7418	4922	16598	8354	2468	758	874
		HC02	68531	2721	1179	1019	3832	13088	225	2367	797	761	1136	13628	4248	7211	4344	9875	12817	4992	3361	558
		HC03	127395	5070	1839	1200	4800	7184	231	2299	664	795	901	11460	2342	7841	1524	4283	941	2047	3893	65
		HC04	61347	2868	4679	1102	6473	13626	766	3257	597	1474	519	11979	10176	13810	7057	26773	12502	1453	270	895
		HC05	146921	7936	2481	822	9977	17651	198	7161	989	1957	826	9475	3471	9857	4309	12368	12342	2871	2124	282
		HC06	47325	4814	1379	749	3577	1881	111	1849	629	574	1024	7994	2849	13228	1940	7463	3696	4245	1969	384
		HC07	36648	3418	3591	1728	6221	8370	649	3320	742	1867	683	8339	7703	11430	10806	17533	19081	1147	296	795
		HC08	27537	2068	444	245	643	6589	30	743	132	238	894	3253	2179	4723	1138	4928	4013	4601	1452	2040
		HC09	46214	3977	2678	1072	7219	14634	456	5644	1166	1732	704	23984	5734	14537	8315	14492	7151	2052	739	517
		HC10	31401	1487	2479	551	5382	8756	352	1279	647	597	350	11639	4143	8415	4603	11163	6310	794	490	783
		HC11	30944	5610	2169	1199	4321	9703	111	1499	415	323	1024	7076	6226	12673	3735	19751	10405	11720	2731	276
		HC12	75239	3546	2122	844	2225	17608	401	2081	179	1091	1167	7197	3534	6991	3894	13118	7763	3148	1586	3688
		HC13	50273	1498	1642	1376	2037	4375	174	1925	535	417	552	12011	7068	13073	4887	12911	4226	3825	2522	498
RA patients:		RA01	24997	4624	5391	1778	7021	9232	481	5709	1368	1170	585	11758	2499	8321	3102	11411	1632	810	168	274
		RA02	89981	7337	2900	330	2390	9007	772	2878	393	1707	890	10833	2720	7313	1583	1914	506	444	881	915
		RA03	25334	2113	1632	2719	2746	6535	221	1349	119	584	321	7016	1532	3472	1527	7031	2098	431	117	474
		RA04	28426	3479	1240	373	4319	6984	164	1725	528	817	385	6712	6424	7216	4684	4578	2817	857	112	3056
		RA05	54843	4139	7151	761	16121	7393	373	3469	571	906	505	32836	9159	11934	26122	30779	11773	1624	225	444
		RA06	46011	5661	1241	457	913	1939	292	1750	183	745	288	5052	2283	5221	1802	1014	868	118	164	8
		RA07	29937	3697	3320	1107	8083	7528	344	9366	965	2359	919	7938	2937	11319	3770	14210	3330	1036	249	175
		RA08	106813	9359	2601	1484	5122	7441	208	3125	404	996	651	11318	4420	13740	6737	7411	4763	1050	336	19
		RA09	39484	2838	2703	1461	6749	12346	198	2956	844	853	615	14677	2704	4339	4929	15608	8438	1663	345	3469
		RA10	19801	2819	2476	399	2786	5216	225	3663	254	1455	827	9081	3352	6120	2552	4411	1416	446	153	145
		RA11	72154	5146	3729	2872	5680	4795	872	2627	1137	2230	2413	19366	2526	6081	3288	3737	2836	2655	1085	136
		RA12	90845	7015	2959	2034	8274	23419	244	6262	566	1239	229	25974	4217	9202	3118	9675	2972	604	425	38
		RA13	46204	3247	2234	2597	1679	2290	209	2499	145	330	304	12973	1279	3199	1484	1509	253	450	310	3124
SSc patients:		SC01	6226	2040	1410	1302	1949	3065	233	2137	505	484	567	3879	1624	4357	884	8510	4408	1192	263	2223
		SC02	50579	5831	1053	550	1797	15413	348	3722	451	1157	855	6976	3927	8296	3741	9815	3219	2276	793	843
		SC03	36573	3909	4940	733	3280	6491	1397	3714	862	1193	1407	18059	8018	4891	7190	3608	1619	1272	339	1433
		SC04	36122	2655	3478	2026	13092	8223	606	4436	872	1837	660	23903	5416	9954	9745	16628	3248	2129	321	681
		SC05	25410	3844	2721	298	3348	4732	424	3929	527	1131	791	5902	2542	6247	2729	11243	2816	1563	260	3046
		SC06	61510	2630	4021	757	2056	9271	878	4896	862	937	1346	8205	3528	7214	3213	6545	1350	2367	1499	2941
		SC07	62524	4338	3528	2161	3996	14174	915	2671	607	1291	399	6071	7418	8744	7146	5616	3285	404	309	482
		SC08	58376	5279	3490	1418	9986	12852	403	14647	1747	4388	899	13006	4313	14870	3831	13959	2074	1866	1380	502
		SC09	79536	4457	691	389	1587	4477	171	1554	206	736	521	5066	2563	5048	2418	3116	1631	752	1557	873
		SC10	161185	9083	1741	537	672	8067	271	1340	143	596	294	3423	1663	3663	871	406	233	225	1163	24
		SC11	15728	892	1409	580	1366	5412	234	1084	297	413	376	3554	1572	1278	2530	1967	887	480	205	28
		SC12	32171	3493	2399	1139	2504	6057	398	2295	598	643	612	6328	2781	4037	3198	7103	3673	956	417	984
		SC13	13231	712	1792	916	4355	3963	418	1446	812	557	335	6204	2906	3107	3349	6389	2208	790	118	4895
SLE patients :		SL01	21937	3922	1422	123	1216	4715	433	3771	492	1283	1486	2253	647	4024	461	6277	1091	1060	998	89
		SL02	19611	4210	5544	1390	13677	9152	496	6427	1459	1374	1155	13927	5116	5473	8296	8011	4230	2760	621	420
		SL03	64900	7622	3320	2358	6096	14039	378	7448	1248	1989	1048	15530	6929	12127	4803	7179	2308	2310	1532	41
		SL04	31546	4035	2156	1305	8630	11664	236	7373	1995	2869	2728	7621	2323	3370	4132	8950	4861	3790	629	2455
		SL05	28960	3971	2177	645	5783	6412	623	4970	488	1457	1187	7286	1856	5037	3924	6965	2557	801	277	33
		SL06	4896	1784	1735	875	2723	2771	133	3741	795	799	588	3909	2111	5101	1533	5737	2176	2106	171	96
		SL07	46210	5922	3861	2674	10830	9111	496	7526	1606	2489	7078	9019	4945	11344	7349	17033	7448	4488	1560	1050
		SL08	89984	10057	4188	164	5907	14439	269	3797	612	1054	723	15449	1619	1855	5796	5658	847	1953	923	341
		SL09	30017	3729	2553	305	4047	5764	430	2766	631	1257	784	3616	2568	2130	2756	1546	1781	973	717	81
		SL10	31909	2358	4284	2522	8194	6037	259	10607	1112	1490	3601	14678	4212	6027	9599	10795	4817	4329	712	161
		SL11	14026	2033	1366	126	3888	1611	356	3236	485	1116	5545	1735	2332	2090	2446	1359	872	1602	682	110
		SL12	97900	11254	1787	951	1457	21536	314	4589	509	1432	1302	13141	5277	12698	3032	3062	512	1977	2094	27
		SL13	25662	2742	620	127	1596	4209	252	2168	241	1238	2332	1632	1843	2682	1558	1245	531	2633	3257	55

## Sheet: Monocytes
Table of the event numbers in the identified metaclusters.
		MC#
		1	2	3	4	5	6	7	8	9	10	11	12	13	14	15
Healthy controls:	HC01	915	59	68	439	60	5	44	10941	4624	588	71	98	436	5588	130
	HC02	1084	1720	530	1574	171	829	136	2101	161	591	63	84	515	522	70
	HC03	472	131	128	106	22	1	31	984	394	77	93	34	77	879	18
	HC04	776	1780	1188	4321	245	271	150	15486	3178	6412	284	275	5701	6571	104
	HC05	10	3	56	195	0	0	0	802	970	49	0	1	8	398	1
	HC06	2753	10317	2314	1484	143	821	373	3131	1915	588	809	377	2161	16962	215
	HC07	1595	31	62	84	141	1	86	2600	1482	208	337	283	208	2593	176
	HC08	286	3410	1314	1210	462	375	62	3341	318	1332	275	214	627	1647	38
	HC09	2244	3775	4498	3966	1074	615	304	11247	3896	3377	983	1339	1898	9361	291
	HC10	2077	8440	2965	1835	2430	545	305	5771	825	1235	1266	699	434	3452	119
	HC11	253	411	87	163	49	14	9	886	96	50	4	21	11	118	10
	HC12	3065	15382	2920	1958	719	54	705	642	50	31	70	29	57	222	138
	HC13	383	1603	586	345	51	5	190	222	13	1	5	3	5	31	34
RA patients:	RA01	1924	573	654	2630	821	261	91	11737	1890	3996	536	461	1282	5897	24
	RA02	196	3967	831	16297	208	6211	4	1666	31	1968	20	22	1544	219	3
	RA03	7244	2140	2892	5539	1214	3195	659	10757	3351	10483	595	946	7012	8631	669
	RA04	1764	461	1103	3915	745	245	112	14195	2865	8592	1619	872	6734	12129	179
	RA05	152	49	157	336	53	3	11	6991	1746	1817	79	52	1415	3932	13
	RA06	1460	298	291	1916	136	188	537	2796	3513	961	621	207	18864	14964	235
	RA07	45	62	255	657	1	1	0	930	585	182	4	12	37	492	4
	RA08	1081	378	1809	3025	411	398	282	3714	1857	5628	1000	399	4536	16126	120
	RA09	6041	14981	5333	14292	1930	432	246	4261	1490	2990	213	504	345	1943	273
	RA10	1872	9474	383	33228	3731	1523	2	3895	132	5686	72	353	280	297	167
	RA11	668	79	502	743	173	27	14	6591	4978	842	560	415	944	6925	42
	RA12	6281	7841	3735	24077	1347	2966	557	9795	1309	11653	503	510	3249	2995	230
	RA13	4637	17044	3197	2191	1766	286	1144	9478	707	186	382	202	184	1682	169
SSc patients:	SC01	4192	4206	1915	3063	1510	209	328	18801	2384	1956	1301	719	344	7068	79
	SC02	6232	2080	930	9985	4820	2453	146	11570	1608	18185	1442	1437	4183	3525	171
	SC03	7454	4020	2323	8857	5073	5239	231	17423	2616	15268	1524	2851	6390	6944	330
	SC04	1227	214	375	1333	435	78	78	4656	1389	2328	673	481	1633	2965	109
	SC05	3692	1336	1383	1214	794	2526	1016	5754	1077	1224	852	571	3379	4315	217
	SC06	712	1045	1313	1408	609	707	213	4961	768	1307	504	371	2181	4222	69
	SC07	1003	279	979	1931	342	408	222	6845	2359	6076	970	683	10706	10847	158
	SC08	1074	212	1135	1128	39	9	9	3257	1998	921	84	76	437	4178	50
	SC09	70	197	84	60	46	7	7	323	43	25	41	40	7	207	6
	SC10	171	115	885	902	118	21	160	7959	1378	1259	438	83	1509	12053	29
	SC11	4454	7874	3025	8271	4536	777	215	10399	1619	3599	914	848	905	4306	111
	SC12	2738	8971	5388	6669	1093	489	308	5685	1148	1848	340	201	1076	3986	125
	SC13	1003	350	483	964	1164	139	24	8383	955	2716	1638	557	2143	8117	22
SLE patients :	SL01	5587	1034	674	4191	814	2356	83	4918	683	1505	203	215	2212	2384	33
	SL02	2137	5791	1238	18322	1900	5696	55	7053	425	6352	111	352	1025	1017	81
	SL03	2900	298	1033	1908	423	90	39	9314	6461	3481	707	749	3097	10249	163
	SL04	610	100	853	2193	319	31	8	9833	4134	2516	935	439	2824	13507	15
	SL05	7949	704	2580	6680	2982	1925	593	10260	752	20668	2092	678	13314	9198	76
	SL06	10349	1315	2676	3816	2110	1763	2782	29005	12010	6124	3059	3221	17733	28913	1784
	SL07	439	1267	2075	9761	489	1371	79	8041	854	6688	341	309	4409	4572	21
	SL08	472	2364	1891	9335	188	1017	51	4406	425	2632	101	79	5081	1896	18
	SL09	19	25	141	304	1	0	0	713	756	86	1	3	22	478	1
	SL10	1	1	22	68	0	0	0	33	21	2	0	0	0	23	0
	SL11	133	60	243	287	34	65	7	2413	330	587	57	24	819	2160	2
	SL12	7911	7632	3725	21435	4624	3611	181	15288	2388	16850	516	1254	3988	4386	414
	SL13	59	116	119	118	9	1	3	1463	556	0	7	11	5	754	5

## Sheet: CD56dimCD98dim
Table of the event numbers in the identified metaclusters.
		MC#
		1	2	3	4	5	6	7
Healthy controls:	HC01	567	1189	3011	1314	1041	4687	360
	HC02	358	1021	2098	743	397	2457	108
	HC03	354	573	1591	445	207	1569	134
	HC04	225	265	1309	298	284	2103	363
	HC05	298	776	6180	365	104	3310	179
	HC06	143	493	2324	322	40	1691	34
	HC07	76	87	186	69	26	182	32
	HC08	142	719	3146	1224	390	5358	2700
	HC09	95	342	612	179	178	656	75
	HC10	65	142	399	217	113	759	159
	HC11	291	422	1183	472	240	1466	119
	HC12	477	710	1570	415	274	988	176
	HC13	504	635	1851	990	464	3650	892
RA patients:	RA01	85	69	327	176	92	738	67
	RA02	18	116	187	14	15	85	7
	RA03	12	15	175	9	6	50	31
	RA04	13	17	130	24	10	152	133
	RA05	22	24	140	11	5	78	41
	RA06	22	53	189	15	8	133	1
	RA07	87	152	824	282	185	2142	342
	RA08	48	84	304	111	72	582	23
	RA09	33	141	658	57	211	829	315
	RA10	74	530	2468	176	202	3209	99
	RA11	94	333	1122	166	43	730	1
	RA12	44	81	309	142	60	899	216
	RA13	68	164	301	210	137	674	140
SSc patients:	SC01	75	187	653	146	118	828	23
	SC02	143	631	1269	507	453	2612	71
	SC03	84	213	489	82	71	415	17
	SC04	125	212	762	101	50	417	117
	SC05	148	352	967	359	136	1176	472
	SC06	437	686	2245	1286	352	4730	30
	SC07	86	240	673	60	55	379	21
	SC08	169	443	1902	281	232	2345	146
	SC09	141	206	326	134	59	166	5
	SC10	172	177	597	130	33	434	1
	SC11	63	284	768	499	170	2798	52
	SC12	76	201	535	144	71	769	108
	SC13	99	333	304	303	290	433	46
SLE patients :	SL01	38	132	184	17	9	71	5
	SL02	78	613	1357	91	124	571	52
	SL03	265	467	1512	1055	473	3286	1426
	SL04	311	835	2253	226	64	935	37
	SL05	287	1011	2343	492	187	1900	64
	SL06	201	729	2586	302	76	1280	13
	SL07	331	2406	7438	689	162	3288	9
	SL08	48	146	568	370	73	1683	156
	SL09	284	1084	3400	441	118	1913	5
	SL10	107	674	1329	313	7	719	0
	SL11	227	756	1225	320	30	657	1
	SL12	12	85	289	83	7	538	15
	SL13	943	1601	3289	236	137	684	0

## Sheet: NK
Table of the event numbers in the identified metaclusters.
		MC#
		1	2	3	4	5	6	7	8	9	10	11	12	13	14
Healthy controls:	HC01	3453	2393	2205	2232	2726	10684	9131	3799	297	6993	3171	12124	307	529
	HC02	3439	410	262	383	548	546	6223	165	102	1088	1262	4930	31	107
	HC03	248	723	590	1310	1183	2202	577	874	125	1066	356	2704	167	164
	HC04	5521	3375	5083	921	898	3306	4753	1648	396	8835	3745	9450	38	339
	HC05	1359	586	2864	1551	1016	5422	3280	4469	1897	1831	2232	14564	768	678
	HC06	1293	446	1877	1676	1158	2384	3344	1808	322	1415	2225	6800	179	1181
	HC07	1387	567	635	1398	2078	875	2024	844	34	1730	1288	4813	144	382
	HC08	3538	3395	564	615	330	1249	751	188	132	954	220	985	52	112
	HC09	2329	747	642	1210	1492	1241	3406	746	243	2383	1823	5295	73	194
	HC10	2044	2590	934	873	852	2837	2657	864	134	4602	763	5833	98	273
	HC11	449	280	509	212	185	637	415	408	60	726	520	380	35	305
	HC12	6725	1157	1748	504	896	252	2898	304	44	2128	3997	5589	52	226
	HC13	7201	3030	2381	658	748	828	3039	332	56	4938	3010	3041	95	823
RA patients:	RA01	1803	1342	602	452	987	3128	4486	1049	180	8250	2310	5101	20	648
	RA02	412	12	11	45	342	30	2620	137	16	644	2005	3288	14	11
	RA03	30	224	541	87	480	443	945	747	138	297	1180	4625	13	139
	RA04	362	143	313	383	1073	2527	1407	1121	356	1595	655	4671	41	178
	RA05	727	699	1066	928	1049	650	738	697	129	578	695	3915	106	203
	RA06	182	77	310	470	344	424	1922	512	40	1278	1616	6181	32	329
	RA07	3525	1089	886	590	684	2835	1447	1747	444	5398	1364	4793	106	140
	RA08	1086	676	712	1704	1434	3519	2553	1731	109	5906	1589	4627	198	313
	RA09	5822	1105	2608	809	1807	580	2435	385	283	1979	1716	4563	65	177
	RA10	4099	169	51	859	846	792	2135	691	565	1293	987	4728	77	197
	RA11	183	42	92	391	1402	1423	794	1583	108	590	304	1957	63	55
	RA12	10229	2571	1216	383	890	1718	3831	1594	126	3249	4937	4016	32	1005
	RA13	7436	7847	714	186	446	1064	6656	129	42	8434	3159	8030	20	146
SSc patients:	SC01	2031	118	140	391	578	971	1950	362	156	1840	1008	3272	88	205
	SC02	5683	405	243	328	931	1274	5546	757	99	6074	2503	4023	16	293
	SC03	841	19	112	647	2312	627	2390	386	69	643	1135	3468	44	90
	SC04	464	422	978	351	410	520	1010	1442	24	1221	1979	1678	91	269
	SC05	6799	3214	1314	300	394	394	5508	296	45	2562	2410	7414	77	143
	SC06	2428	123	65	697	1657	697	3069	452	171	3346	1323	2466	48	19
	SC07	1048	453	587	815	1348	929	3712	851	100	1921	2009	11345	97	183
	SC08	3861	863	1402	1425	1411	4125	6585	6278	615	7118	7883	7712	193	586
	SC09	274	73	38	257	266	215	1305	73	19	364	391	1362	47	38
	SC10	302	13	18	692	1381	1033	5112	1476	35	1439	3625	4295	26	70
	SC11	1850	124	79	205	1195	841	3441	484	79	2975	1041	1684	5	65
	SC12	1621	707	713	585	1443	1859	3154	981	97	2000	1635	3259	47	170
	SC13	9377	1068	397	179	401	1515	14879	608	108	10636	2269	10474	3	157
SLE patients :	SL01	39	3	22	60	361	39	350	83	12	277	397	1429	6	21
	SL02	734	125	673	727	966	379	3190	527	322	464	2264	7715	30	122
	SL03	17215	4877	1905	290	331	10005	4885	1778	278	4496	1809	6509	138	148
	SL04	975	16	302	999	7304	813	3761	2334	240	1098	2017	10844	76	144
	SL05	4834	727	1105	1449	2417	2784	12260	3064	192	2952	4682	14036	67	756
	SL06	615	198	434	2463	5227	2422	4146	1761	429	3072	2152	12653	165	792
	SL07	505	17	142	193	1435	420	2342	343	244	836	1303	7828	27	160
	SL08	8140	458	214	1003	739	573	741	638	34	1585	944	904	53	83
	SL09	921	18	388	1372	8461	2278	2592	7125	446	1261	2320	6182	105	202
	SL10	102	0	15	296	1481	542	358	750	107	205	158	898	11	32
	SL11	377	3	24	179	1002	431	1091	226	70	302	382	2426	62	12
	SL12	176	178	78	291	494	590	178	166	57	2099	169	854	69	35
	SL13	140	2	26	508	989	61	1511	179	59	247	1200	5628	40	25

## Sheet: TCRgd
Table of the event numbers in the identified metaclusters.
		MC#
		1	2	3	4	5	6	7	8	9	10	11	12
Healthy controls:	HC01	134	36	453	22	82	142	6	27	23	68	7	33
	HC02	82	234	645	59	257	85	64	54	274	3356	27	577
	HC03	898	461	2353	539	74	650	650	6	12	304	1017	164
	HC04	1052	67	1613	194	68	50	72	784	182	803	179	4685
	HC05	300	323	1388	110	141	74	64	73	34	581	30	203
	HC06	1449	10415	118	188	452	2082	55	56	56	339	1631	287
	HC07	1751	469	5805	1499	150	466	1206	61	139	2767	507	454
	HC08	265	49	497	31	676	191	18	17	229	5845	11	350
	HC09	392	220	1260	60	539	65	22	223	298	1771	36	929
	HC10	94	177	1413	49	26	65	31	207	9	148	19	609
	HC11	45	170	1069	88	36	66	33	9	6	103	98	124
	HC12	404	92	2292	221	312	124	133	47	53	1920	233	311
	HC13	154	68	575	26	101	155	32	154	13	833	112	708
RA patients:	RA01	311	723	391	324	107	486	240	77	15	215	449	425
	RA02	65	1	14	93	11	12	77	8	183	346	63	128
	RA03	91	56	886	380	546	61	61	211	93	1160	28	742
	RA04	152	581	2137	4152	526	249	999	1590	671	2848	1909	3423
	RA05	296	34	846	94	93	41	184	63	119	204	60	96
	RA06	494	462	29	99	57	227	26	24	59	144	241	48
	RA07	71	37	340	67	74	48	15	172	68	748	63	981
	RA08	787	382	1072	1661	133	219	307	23	314	3607	1754	189
	RA09	36	4	751	120	352	22	20	30	399	2863	16	96
	RA10	107	11	46	107	79	63	32	664	499	617	6	557
	RA11	210	86	299	132	57	291	55	5	26	621	75	173
	RA12	64	148	4640	224	377	51	117	155	58	843	89	600
	RA13	66	19	50	322	132	41	43	74	173	752	82	302
SSc patients:	SC01	80	383	3168	821	631	74	128	452	348	1535	133	1546
	SC02	100	117	556	170	154	297	317	56	251	1174	98	221
	SC03	35	74	110	69	59	48	19	108	141	243	25	105
	SC04	129	72	116	243	55	64	265	93	51	227	2114	588
	SC05	141	3	58	22	294	14	2	238	939	2089	1	289
	SC06	654	9	97	188	47	18	87	287	100	360	26	447
	SC07	322	48	496	170	713	67	33	745	321	315	60	248
	SC08	699	617	6609	1137	78	134	487	7	11	123	129	27
	SC09	164	82	343	337	4	59	359	3	4	73	147	49
	SC10	634	5	32	135	3	18	93	1	1	22	76	4
	SC11	8	2	179	22	1	6	7	17	35	32	5	38
	SC12	57	24	804	61	30	136	33	41	5	76	53	10
	SC13	44	44	1029	21	99	111	20	316	52	1256	43	2657
SLE patients :	SL01	269	44	115	58	215	167	11	75	173	669	6	417
	SL02	78	33	314	59	127	166	54	145	81	522	10	470
	SL03	185	78	1232	13	26	23	9	1	2	5	8	2
	SL04	182	26	431	132	5	37	205	2	33	80	28	15
	SL05	370	51	944	147	42	47	95	31	15	177	117	51
	SL06	318	211	588	535	79	364	220	31	19	83	428	40
	SL07	135	287	1767	1959	58	100	591	14	94	370	2419	102
	SL08	858	64	282	317	37	164	113	35	109	402	28	43
	SL09	535	31	448	451	20	22	891	11	31	85	36	19
	SL10	1437	29	165	49	75	86	28	61	521	851	2	379
	SL11	393	11	158	236	10	10	375	9	1216	429	36	48
	SL12	3170	121	279	47	16	161	1213	6	7	43	30	67
	SL13	341	24	356	1299	3	18	164	8	66	60	146	6

## Sheet: CD4-CD8-
Table of the event numbers in the identified metaclusters.
			MC#
			1	2	3	4	5	6
Healthy controls:		HC01	80	68	188	40	50	576
		HC02	8	19	112	13	31	269
		HC03	20	58	482	29	59	140
		HC04	26	25	89	5	7	122
		HC05	17	58	190	26	55	532
		HC06	42	122	1128	113	89	137
		HC07	69	144	225	13	18	1201
		HC08	5	15	284	47	55	468
		HC09	40	62	237	12	38	1849
		HC10	16	21	95	7	10	401
		HC11	5	11	111	22	17	160
		HC12	32	38	108	33	43	150
		HC13	26	20	96	40	33	183
RA patients:		RA01	195	152	478	54	30	30
		RA02	266	207	318	44	49	5
		RA03	11	79	92	3	11	33
		RA04	120	148	629	14	8	90
		RA05	105	156	295	15	18	169
		RA06	226	439	1865	22	31	24
		RA07	60	38	373	22	19	23
		RA08	278	396	1518	63	74	599
		RA09	52	41	102	10	19	192
		RA10	169	227	1666	49	79	140
		RA11	173	319	543	204	274	104
		RA12	14	31	134	2	5	57
		RA13	21	37	180	4	9	6
SSc patients:		SC01	185	128	241	112	77	99
		SC02	57	51	326	26	34	55
		SC03	255	145	352	101	77	31
		SC04	34	88	245	4	29	50
		SC05	150	131	378	42	57	261
		SC06	55	199	869	28	176	36
		SC07	144	208	1062	19	49	122
		SC08	91	171	566	62	109	424
		SC09	20	82	1090	18	46	50
		SC10	42	234	943	16	90	1
		SC11	32	24	43	16	24	5
		SC12	95	58	202	39	21	132
		SC13	21	3	33	15	1	52
SLE patients :		SL01	915	1661	4897	291	791	0
		SL02	178	226	346	144	159	62
		SL03	88	80	648	78	66	133
		SL04	211	415	2909	144	253	164
		SL05	264	364	1834	142	222	321
		SL06	58	113	302	54	41	116
		SL07	82	231	681	82	260	64
		SL08	37	108	823	65	73	227
		SL09	19	113	586	18	91	267
		SL10	19	155	1120	60	223	34
		SL11	124	366	1625	148	383	8
		SL12	34	102	2112	23	93	18
		SL13	21	139	293	42	342	70

## Sheet: CD8dimCD47dim
Table of the event numbers in the identified metaclusters.
			MC#
			1	2	3	4	5	6	7	8	9	10
Healthy controls:		HC01	110	172	63	16	121	234	67	28	508	19
		HC02	298	1819	555	339	453	1248	117	352	701	63
		HC03	202	200	98	80	252	67	150	38	231	74
		HC04	119	287	59	39	31	52	151	19	262	29
		HC05	50	849	125	46	58	146	79	55	106	39
		HC06	122	1162	377	248	266	559	151	395	333	65
		HC07	271	804	340	127	119	151	81	52	254	31
		HC08	682	2359	791	184	361	683	207	104	1092	81
		HC09	60	190	38	8	38	53	24	25	126	12
		HC10	260	1797	411	75	83	326	26	31	135	11
		HC11	544	3082	1130	127	554	784	148	64	1518	44
		HC12	238	626	182	64	113	162	107	42	268	42
		HC13	109	203	178	21	184	121	66	32	308	35
RA patients:		RA01	116	1296	256	35	150	502	44	43	286	16
		RA02	48	840	100	510	22	216	305	166	32	71
		RA03	485	2624	206	144	41	616	94	50	220	16
		RA04	127	536	135	82	89	385	42	28	149	9
		RA05	58	255	35	36	20	32	106	19	113	57
		RA06	5	39	4	7	8	33	25	4	16	8
		RA07	80	764	99	76	27	104	50	17	167	20
		RA08	35	92	39	54	9	21	56	15	73	22
		RA09	795	942	143	114	126	1370	81	84	1057	10
		RA10	89	2037	139	477	20	249	210	444	69	41
		RA11	44	129	39	55	27	33	105	43	95	82
		RA12	115	593	124	29	82	189	14	2	108	2
		RA13	11	196	28	13	17	75	6	11	12	1
SSc patients:		SC01	779	6276	1667	877	1601	3952	103	709	1435	15
		SC02	347	1922	432	1175	61	170	757	1104	140	126
		SC03	110	807	184	300	43	148	153	142	72	58
		SC04	101	1058	185	73	37	84	63	25	80	26
		SC05	237	1538	344	115	206	1034	78	167	252	48
		SC06	281	1520	414	604	170	1142	296	391	353	140
		SC07	115	160	50	22	25	81	17	20	77	11
		SC08	93	742	93	127	68	217	76	87	180	48
		SC09	98	1143	505	233	122	65	35	36	54	32
		SC10	12	26	18	48	50	20	44	22	16	38
		SC11	15	136	47	76	7	15	38	14	28	9
		SC12	98	809	154	76	50	259	19	24	50	8
		SC13	314	985	249	83	64	263	21	32	183	8
SLE patients :		SL01	319	1807	625	648	664	2042	237	720	484	95
		SL02	91	1132	201	143	105	475	112	158	284	72
		SL03	53	55	22	18	52	94	144	33	244	54
		SL04	205	833	195	433	60	96	314	185	170	220
		SL05	34	21	10	23	57	33	123	37	75	60
		SL06	56	112	31	55	57	82	34	58	99	9
		SL07	549	1201	536	3478	301	693	1948	3640	720	594
		SL08	221	311	189	680	79	111	264	300	168	77
		SL09	25	59	27	104	50	12	76	62	50	53
		SL10	123	611	423	2213	130	87	1452	970	296	460
		SL11	180	1170	920	3489	188	85	2378	1147	60	1496
		SL12	62	92	37	34	184	43	53	20	111	49
		SL13	59	112	117	1767	461	96	893	2292	225	307

## Sheet: B cells&Plasmablasts
Table of the event numbers in the identified metaclusters.				MC#
	Bcells			1	2	3	4	5	6	7	8	9	10	11	12	13	14	15	16	17	18	19
	Healthy controls:		HC01	8682	410	297	65	147	43	171	1474	109	3924	335	1494	326	414	21	103	220	194	1620
			HC02	10068	2083	437	145	229	94	115	1269	35	1176	180	222	13	75	32	23	81	187	143
			HC03	25522	2506	358	804	661	133	123	3294	7	2088	75	408	60	138	12	43	45	456	426
			HC04	6936	283	215	34	203	56	95	2697	44	4660	192	597	42	316	26	57	80	373	556
			HC05	17442	781	167	62	289	83	276	3934	34	1262	397	245	168	116	28	21	93	165	227
			HC06	19783	704	254	149	652	90	351	8874	50	3789	398	1705	173	696	32	117	162	744	1437
			HC07	11469	136	52	35	181	26	103	2678	33	2071	86	898	183	454	15	155	152	375	1241
			HC08	9007	652	349	140	784	110	285	2547	92	2501	625	792	146	179	20	121	380	307	405
			HC09	18447	1202	353	247	342	122	316	3799	86	3056	170	391	45	187	54	127	81	237	243
			HC10	12648	348	116	11	137	60	43	4099	8	683	35	68	34	34	14	11	19	107	86
			HC11	14605	2696	1897	226	1556	523	346	8052	116	4422	727	803	35	166	49	46	546	496	1184
			HC12	3929	976	376	94	348	40	215	798	425	2485	170	184	44	138	39	87	316	175	116
			HC13	1170	399	2210	88	62	155	218	7080	137	2512	336	395	47	65	10	20	51	31	740
	RA patients:		RA01	23741	449	115	60	792	87	235	776	541	1845	153	420	158	279	243	163	334	236	172
			RA02	13565	274	31	54	150	17	120	1085	155	1100	98	250	76	67	28	131	394	315	55
			RA03	10712	226	13	6	336	16	43	837	43	554	34	78	80	24	22	39	86	81	49
			RA04	14174	72	26	13	314	20	101	1853	53	1071	57	203	154	101	43	46	81	191	250
			RA05	28814	578	22	7	228	21	99	1615	42	1691	102	260	45	130	22	174	198	353	610
			RA06	19868	547	20	90	112	14	85	672	22	331	31	215	56	43	12	18	49	37	61
			RA07	11622	320	401	81	1147	495	447	1350	585	2606	701	876	111	271	370	94	372	403	102
			RA08	18044	153	61	95	324	26	147	2433	94	1640	95	475	94	174	55	108	171	566	281
			RA09	18254	929	180	63	227	67	108	1283	23	1342	1523	164	38	107	48	23	18	85	93
			RA10	62255	4603	790	2798	1527	699	2165	3862	1177	4353	35	924	1011	60	944	274	253	385	51
			RA11	4248	107	67	54	96	18	47	2078	14	523	55	36	33	26	5	35	80	47	388
			RA12	9552	251	299	3	6248	624	331	14422	571	6680	703	516	137	289	430	131	695	1016	484
			RA13	17066	491	54	12	504	53	137	974	192	1570	62	447	38	180	70	59	227	237	90
	SSc patients:		SC01	13187	437	180	87	352	70	312	1137	199	2332	313	341	123	314	81	97	162	149	246
			SC02	8831	827	590	41	380	183	229	8940	66	3667	1385	461	55	174	46	59	78	264	340
			SC03	21203	864	311	214	521	180	205	1386	123	2946	476	558	161	444	98	120	175	319	269
			SC04	14954	761	95	123	74	23	116	777	36	960	49	241	58	52	5	48	49	27	172
			SC05	14903	692	98	160	295	46	99	722	63	1129	121	921	113	433	57	85	261	225	284
			SC06	15104	1357	306	815	174	173	284	498	338	2449	268	524	26	145	28	66	712	194	256
			SC07	29315	1056	180	121	495	46	163	2814	160	2965	261	353	185	536	66	263	624	432	478
			SC08	13490	528	728	78	2449	646	987	12771	650	7132	892	633	943	337	565	133	411	623	380
			SC09	19931	1544	95	113	53	71	74	615	10	230	59	196	24	59	7	7	19	57	54
			SC10	18524	765	197	88	56	121	272	940	60	939	136	293	92	55	10	47	249	104	207
			SC11	3700	154	95	13	47	24	58	318	29	440	79	80	26	52	9	38	47	73	30
			SC12	57963	1894	167	162	173	74	174	802	10	668	95	181	69	76	18	27	31	72	99
			SC13	4374	79	71	21	530	113	160	673	98	851	75	170	61	76	118	61	133	338	83
	SLE patients :		SL01	24727	1684	466	111	699	112	656	678	454	1633	126	456	95	129	142	471	423	394	118
			SL02	9915	745	837	117	3146	806	316	3316	194	3191	367	537	185	168	225	52	67	1039	201
			SL03	24174	2098	529	176	823	178	325	3057	368	2695	782	804	134	139	121	31	436	226	542
			SL04	22822	1500	165	378	235	46	329	368	2173	555	108	405	168	117	222	257	2143	272	140
			SL05	8778	779	573	313	537	204	647	2534	1295	2808	284	465	89	125	380	189	1417	389	223
			SL06	7814	788	275	131	312	57	630	2097	126	3229	162	775	308	324	54	177	336	272	561
			SL07	13638	975	459	464	625	168	1672	1392	1329	2918	143	1317	160	179	516	498	1987	863	281
			SL08	32718	2231	211	247	165	209	170	799	43	1761	361	544	22	206	32	64	91	293	240
			SL09	30787	1477	191	661	141	86	639	633	305	1075	70	237	295	96	81	147	202	60	65
			SL10	31373	2581	970	811	1429	398	3404	2002	1245	5048	586	646	198	196	490	581	1656	571	387
			SL11	19842	2054	629	620	335	196	626	773	311	1392	53	196	141	144	41	315	661	355	364
			SL12	1972	81	164	6	145	44	285	526	179	1159	193	353	82	129	82	98	217	148	84
			SL13	13524	6225	443	3938	77	107	514	178	519	678	14	59	81	14	58	154	288	158	49
				MC#
	Plasmablasts			1	2
	Healthy controls:		HC01	58	146
			HC02	12	19
			HC03	51	90
			HC04	27	330
			HC05	50	82
			HC06	42	63
			HC07	35	347
			HC08	51	15
			HC09	185	213
			HC10	17	70
			HC11	22	37
			HC12	34	103
			HC13	55	114
	RA patients:		RA01	51	224
			RA02	21	97
			RA03	29	64
			RA04	14	137
			RA05	10	68
			RA06	36	94
			RA07	126	442
			RA08	59	249
			RA09	4	57
			RA10	220	394
			RA11	376	393
			RA12	5	60
			RA13	15	175
	SSc patients:		SC01	82	121
			SC02	16	26
			SC03	76	226
			SC04	26	83
			SC05	75	296
			SC06	72	309
			SC07	70	402
			SC08	256	473
			SC09	16	31
			SC10	94	320
			SC11	63	149
			SC12	37	134
			SC13	39	160
	SLE patients :		SL01	238	375
			SL02	221	183
			SL03	71	80
			SL04	393	958
			SL05	130	138
			SL06	411	324
			SL07	1380	1111
			SL08	38	103
			SL09	983	717
			SL10	3195	687
			SL11	2157	1543
			SL12	336	255
			SL13	843	2723
